# Supplementary material for: Evaluating Prognosis of Gastrointestinal Metastatic Neuroendocrine Tumors: Constructing a Novel Prognostic Nomogram Based on NETPET Score and Metabolic Parameters from PET/CT Imaging
Source: Pharmaceuticals (Basel). 2024 Mar 14;17(3):373. doi: 10.3390/ph17030373 (PMC10975134; doi:10.3390/ph17030373)
Supplement: Supplementary file 1 [file pharmaceuticals-17-00373-s001.zip]

Archive with 1 entries (1 files):
- Supplementaryt-done.pdf
